# Supplementary material for: Identification of the SHREK Family of Proteins as Broad-Spectrum Host Antiviral Factors
Source: Viruses. 2021 May 4;13(5):832. doi: 10.3390/v13050832 (PMC8147968; doi:10.3390/v13050832)
Supplement: Supplementary file 1 [file viruses-13-00832-s001.zip]

Archive with 1 entries (1 files):
- viruses-1162070-supplementary.pdf
